# Supplementary material for: Phytochemicals as Regulators of Tumor Glycolysis and Hypoxia Signaling Pathways: Evidence from In Vitro Studies
Source: Pharmaceuticals (Basel). 2022 Jun 28;15(7):808. doi: 10.3390/ph15070808 (PMC9315613; doi:10.3390/ph15070808)
Supplement: Supplementary file 1 [file pharmaceuticals-15-00808-s001.zip]

Archive with 1 entries (1 files):
- pharmaceuticals-1766135-supplementary.pdf
